# Supplementary material for: Comparison of Silks from Pseudoips prasinana and Bombyx mori Shows Molecular Convergence in Fibroin Heavy Chains but Large Differences in Other Silk Components
Source: Int J Mol Sci. 2021 Jul 31;22(15):8246. doi: 10.3390/ijms22158246 (PMC8347419; doi:10.3390/ijms22158246)
Supplement: Supplementary file 1 [file ijms-22-08246-s001.zip]

Archive with 8 entries (8 files):
- Table S4.pdf
- Table S3.pdf
- Table S2.pdf
- Table S1.xlsx
- Figure S4.pdf
- Figure S3.pdf
- Figure S2.pdf
- Figure S1.pdf
